# Supplementary material for: Modelling p-value distributions to improve theme-driven survival analysis of cancer transcriptome datasets
Source: BMC Bioinformatics. 2010 Jan 11;11:19. doi: 10.1186/1471-2105-11-19 (PMC2824674; doi:10.1186/1471-2105-11-19)
Supplement: Additional file 5 — Genes in GO geneset 'fatty acid metabolism'. A tab separated text file that shows the identities and descriptions of the genes of the GO geneset 'fatty acid metabolism' present in the breast cancer microarray dataset. [file 1471-2105-11-19-S5.TXT]

GO geneset 'fatty acid metabolism'
Gene	EntrezGene	Description
PECI	10455	Peroxisomal D3,D2-enoyl-CoA isomerase
FABP7	2173	Fatty acid binding protein 7, brain
PCCA	5095	Propionyl Coenzyme A carboxylase, alpha polypeptide
ACADSB	36	Acyl-Coenzyme A dehydrogenase, short/branched chain
SC4MOL	6307	Sterol-C4-methyl oxidase-like
CD36	948	CD36 molecule (thrombospondin receptor)
CROT	54677	Carnitine O-octanoyltransferase
ECH1	1891	Enoyl Coenzyme A hydratase 1, peroxisomal
SLC27A1	376497	Solute carrier family 27 (fatty acid transporter), member 1
FABP1	2168	Fatty acid binding protein 1, liver
DCI	1632	Dodecenoyl-Coenzyme A delta isomerase (3,2 trans-enoyl-Coenzyme A isomerase)
ACSL1	2180	Acyl-CoA synthetase long-chain family member 1
HADH	3033	Hydroxyacyl-Coenzyme A dehydrogenase
ACOX2	8309	Acyl-Coenzyme A oxidase 2, branched chain
ACADM	34	Acyl-Coenzyme A dehydrogenase, C-4 to C-12 straight chain
ACADL	33	Acyl-Coenzyme A dehydrogenase, long chain
GNPAT	8443	Glyceronephosphate O-acyltransferase
ACADS	35	Acyl-Coenzyme A dehydrogenase, C-2 to C-3 short chain
FAAH	2166	Fatty acid amide hydrolase
ACSL3	2181	Acyl-CoA synthetase long-chain family member 3
LIPE	3991	Lipase, hormone-sensitive
CPT2	1376	Carnitine palmitoyltransferase II
