# Supplementary material for: Modelling p-value distributions to improve theme-driven survival analysis of cancer transcriptome datasets
Source: BMC Bioinformatics. 2010 Jan 11;11:19. doi: 10.1186/1471-2105-11-19 (PMC2824674; doi:10.1186/1471-2105-11-19)
Supplement: Additional file 6 — Genes in GO geneset 'receptor mediated endocytosis'. A tab separated text file that shows the identities and descriptions of the genes of the GO geneset 'receptor mediated endocytosis' present in the lung cancer microarray dataset. [file 1471-2105-11-19-S6.TXT]

GO geneset 'receptor mediated endocytosis'
Gene	EntrezGene	Description
PPT1	5538	Palmitoyl-protein thioesterase 1 (ceroid-lipofuscinosis, neuronal 1, infantile)
ASGR1	432	Asialoglycoprotein receptor 1
RABEPK	10244	Rab9 effector protein with kelch motifs
FOLR1	2348	Folate receptor 1 (adult)
MRC1	4360	Mannose receptor, C type 1
PLD2	5338	Phospholipase D2
PICALM	8301	Phosphatidylinositol binding clathrin assembly protein
HFE	3077	Hemochromatosis
CLTCL1	8218	Clathrin, heavy chain-like 1
SORL1	6653	Sortilin-related receptor, L(DLR class) A repeats-containing
LRP2	4036	Low density lipoprotein-related protein 2
DAB2	1601	Disabled homolog 2, mitogen-responsive phosphoprotein (Drosophila)
IGF2R	3482	Insulin-like growth factor 2 receptor
AP1S1	1174	Adaptor-related protein complex 1, sigma 1 subunit
PDLIM7	9260	PDZ and LIM domain 7 (enigma)
CLN3	1201	Ceroid-lipofuscinosis, neuronal 3, juvenile (Batten, Spielmeyer-Vogt disease)
PI4KB	5298	Phosphatidylinositol 4-kinase, catalytic, beta
AP1S2	8905	Adaptor-related protein complex 1, sigma 2 subunit
CXCL16	58191	Chemokine (C-X-C motif) ligand 16
