# Supplementary material for: Modelling p-value distributions to improve theme-driven survival analysis of cancer transcriptome datasets
Source: BMC Bioinformatics. 2010 Jan 11;11:19. doi: 10.1186/1471-2105-11-19 (PMC2824674; doi:10.1186/1471-2105-11-19)
Supplement: Additional file 7 — Genes in GO geneset 'brain development'. A tab separated text file that shows the identities and descriptions of the genes of the GO geneset 'brain development' present in the lung cancer microarray dataset. [file 1471-2105-11-19-S7.TXT]

GO geneset 'brain development'
Gene	EntrezGene	Description
EGR2	1959	Early growth response 2 (Krox-20 homolog, Drosophila)
PPT1	5538	Palmitoyl-protein thioesterase 1 (ceroid-lipofuscinosis, neuronal 1, infantile)
ROBO2	6092	Roundabout, axon guidance receptor, homolog 2 (Drosophila)
CLN5	1203	Ceroid-lipofuscinosis, neuronal 5
ALX1	8092	ALX homeobox 1
MAP1S	55201	Microtubule-associated protein 1S
NAPA	8775	N-ethylmaleimide-sensitive factor attachment protein, alpha
SMARCA1	6594	SWI/SNF related, matrix associated, actin dependent regulator of chromatin, subfamily a, member 1
EDG1	1901	Endothelial differentiation, sphingolipid G-protein-coupled receptor, 1
HESX1	8820	HESX homeobox 1
CDK5RAP2	55755	CDK5 regulatory subunit associated protein 2
SEPP1	6414	Selenoprotein P, plasma, 1
VCX3A	51481	Variable charge, X-linked 3A
UTP3	57050	UTP3, small subunit (SSU) processome component, homolog (S. cerevisiae)
FOXC1	2296	Forkhead box C1
NCOA6	23054	Nuclear receptor coactivator 6
PITPNM1	9600	Phosphatidylinositol transfer protein, membrane-associated 1
BPTF	2186	Bromodomain PHD finger transcription factor
LHX2	9355	LIM homeobox 2
CA10	56934	Carbonic anhydrase X
NDUFS4	4724	NADH dehydrogenase (ubiquinone) Fe-S protein 4, 18kDa (NADH-coenzyme Q reductase)
SHROOM2	357	Shroom family member 2
UNC5C	8633	Unc-5 homolog C (C. elegans)
ZIC2	7546	Zic family member 2 (odd-paired homolog, Drosophila)
POU6F1	5463	POU class 6 homeobox 1
UBE3A	7337	Ubiquitin protein ligase E3A (human papilloma virus E6-associated protein, Angelman syndrome)
FOXG1	2290	Forkhead box G1
