# Supplementary material for: Modelling p-value distributions to improve theme-driven survival analysis of cancer transcriptome datasets
Source: BMC Bioinformatics. 2010 Jan 11;11:19. doi: 10.1186/1471-2105-11-19 (PMC2824674; doi:10.1186/1471-2105-11-19)
Supplement: Additional file 8 — Genes in GO geneset 'apical plasma membrane'. A tab separated text file that shows the identities and descriptions of the genes of the GO geneset 'apical plasma membrane' present in the lung cancer microarray dataset. [file 1471-2105-11-19-S8.TXT]

GO geneset 'apical plasma membrane'
Gene	EntrezGene	Description
ATP6V1B1	525	ATPase, H+ transporting, lysosomal 56/58kDa, V1 subunit B1 (Renal tubular acidosis with deafness)
MAL	4118	Mal, T-cell differentiation protein
MSN	4478	Moesin
ERBB3	2065	V-erb-b2 erythroblastic leukemia viral oncogene homolog 3 (avian)
ACY3	91703	Aspartoacylase (aminocyclase) 3
AQP5	362	Aquaporin 5
SLC9A3R1	9368	Solute carrier family 9 (sodium/hydrogen exchanger), member 3 regulator 1
SLC9A3R2	9351	Solute carrier family 9 (sodium/hydrogen exchanger), member 3 regulator 2
SLC46A1	113235	Solute carrier family 46 (folate transporter), member 1
SLC34A2	10568	Solute carrier family 34 (sodium phosphate), member 2
SHROOM2	357	Shroom family member 2
SLC30A5	64924	Solute carrier family 30 (zinc transporter), member 5
