# Supplementary material for: Modelling p-value distributions to improve theme-driven survival analysis of cancer transcriptome datasets
Source: BMC Bioinformatics. 2010 Jan 11;11:19. doi: 10.1186/1471-2105-11-19 (PMC2824674; doi:10.1186/1471-2105-11-19)
Supplement: Additional file 9 — Genes in KEGG geneset 'MAPK signaling'. A tab separated text file that shows the identities and descriptions of the genes of the KEGG geneset 'MAPK signaling' present in the lung cancer microarray dataset. [file 1471-2105-11-19-S9.TXT]

KEGG geneset 'MAPK signaling'
Gene	EntrezGene	Description
CACNB1	782	Calcium channel, voltage-dependent, beta 1 subunit
DUSP2	1844	Dual specificity phosphatase 2
FGFR3	2261	Fibroblast growth factor receptor 3 (achondroplasia, thanatophoric dwarfism)
DUSP5	1847	Dual specificity phosphatase 5
CASP1	834	Caspase 1, apoptosis-related cysteine peptidase (interleukin 1, beta, convertase)
JUND	3727	Jun D proto-oncogene
CASP10	843	Caspase 10, apoptosis-related cysteine peptidase
IL1R2	7850	Interleukin 1 receptor, type II
MAP3K3	4215	Mitogen-activated protein kinase kinase kinase 3
DUSP8	1850	Dual specificity phosphatase 8
RAC3	5881	Ras-related C3 botulinum toxin substrate 3 (rho family, small GTP binding protein Rac3)
GADD45A	1647	Growth arrest and DNA-damage-inducible, alpha
TGFBR2	7048	Transforming growth factor, beta receptor II (70/80kDa)
FGF18	8817	Fibroblast growth factor 18
DUSP14	11072	Dual specificity phosphatase 14
MAPT	4137	Microtubule-associated protein tau
RPS6KA4	8986	Ribosomal protein S6 kinase, 90kDa, polypeptide 4
MAP2K5	5607	Mitogen-activated protein kinase kinase 5
CACNA1I	8911	Calcium channel, voltage-dependent, T type, alpha 1I subunit
MAPK10	5602	Mitogen-activated protein kinase 10
IL1B	3553	Interleukin 1, beta
TGFB2	7042	Transforming growth factor, beta 2
CASP4	837	Caspase 4, apoptosis-related cysteine peptidase
MAP3K2	10746	Mitogen-activated protein kinase kinase kinase 2
MAPK7	5598	Mitogen-activated protein kinase 7
CDC25B	994	Cell division cycle 25 homolog B (S. pombe)
RASGRF2	5924	Ras protein-specific guanine nucleotide-releasing factor 2
CD14	929	CD14 molecule
FGFR4	2264	Fibroblast growth factor receptor 4
MAPK13	5603	Mitogen-activated protein kinase 13
DUSP3	1845	Dual specificity phosphatase 3 (vaccinia virus phosphatase VH1-related)
RAP1A	5906	RAP1A, member of RAS oncogene family
FLNA	2316	Filamin A, alpha (actin binding protein 280)
NLK	51701	Nemo-like kinase
STMN1	3925	Stathmin 1/oncoprotein 18
MAPKAPK3	7867	Mitogen-activated protein kinase-activated protein kinase 3
CACNB3	784	Calcium channel, voltage-dependent, beta 3 subunit
FGFR1	2260	Fibroblast growth factor receptor 1 (fms-related tyrosine kinase 2, Pfeiffer syndrome)
MAP3K7IP2	23118	Mitogen-activated protein kinase kinase kinase 7 interacting protein 2
PPP3R1	5534	Protein phosphatase 3 (formerly 2B), regulatory subunit B, alpha isoform
FGF2	2247	Fibroblast growth factor 2 (basic)
MAX	4149	MYC associated factor X
DUSP6	1848	Dual specificity phosphatase 6
IKBKE	9641	Inhibitor of kappa light polypeptide gene enhancer in B-cells, kinase epsilon
RAP1B	5908	RAP1B, member of RAS oncogene family
MKNK1	8569	MAP kinase interacting serine/threonine kinase 1
PTPN7	5778	Protein tyrosine phosphatase, non-receptor type 7
CHP	11261	Calcium binding protein P22
DUSP4	1846	Dual specificity phosphatase 4
GNG12	55970	Guanine nucleotide binding protein (G protein), gamma 12
MAP4K4	9448	Mitogen-activated protein kinase kinase kinase kinase 4
MAP3K8	1326	Mitogen-activated protein kinase kinase kinase 8
ACVR1B	91	Activin A receptor, type IB
MINK1	50488	Misshapen-like kinase 1 (zebrafish)
RPS6KA3	6197	Ribosomal protein S6 kinase, 90kDa, polypeptide 3
PRKCB1	5579	Protein kinase C, beta 1
MAP3K10	4294	Mitogen-activated protein kinase kinase kinase 10
PLA2G2A	5320	Phospholipase A2, group IIA (platelets, synovial fluid)
STK4	6789	Serine/threonine kinase 4
CACNA2D2	9254	Calcium channel, voltage-dependent, alpha 2/delta subunit 2
FLNB	2317	Filamin B, beta (actin binding protein 278)
FGF1	2246	Fibroblast growth factor 1 (acidic)
PRKACB	5567	Protein kinase, cAMP-dependent, catalytic, beta
GNA12	2768	Guanine nucleotide binding protein (G protein) alpha 12
STK3	6788	Serine/threonine kinase 3 (STE20 homolog, yeast)
NTRK2	4915	Neurotrophic tyrosine kinase, receptor, type 2
ATF4	468	Activating transcription factor 4 (tax-responsive enhancer element B67)
DUSP10	11221	Dual specificity phosphatase 10
AKT3	10000	V-akt murine thymoma viral oncogene homolog 3 (protein kinase B, gamma)
PPP3CB	5532	Protein phosphatase 3 (formerly 2B), catalytic subunit, beta isoform
RRAS2	22800	Related RAS viral (r-ras) oncogene homolog 2
BDNF	627	Brain-derived neurotrophic factor
KRAS	3845	V-Ki-ras2 Kirsten rat sarcoma viral oncogene homolog
DDIT3	1649	DNA-damage-inducible transcript 3
FGF14	2259	Fibroblast growth factor 14
PDGFRB	5159	Platelet-derived growth factor receptor, beta polypeptide
RPS6KA5	9252	Ribosomal protein S6 kinase, 90kDa, polypeptide 5
CACNG4	27092	Calcium channel, voltage-dependent, gamma subunit 4
MKNK2	2872	MAP kinase interacting serine/threonine kinase 2
ECSIT	51295	ECSIT homolog (Drosophila)
RAC2	5880	Ras-related C3 botulinum toxin substrate 2 (rho family, small GTP binding protein Rac2)
PAK2	5062	P21 (CDKN1A)-activated kinase 2
HSPB1	3315	Heat shock 27kDa protein 1
NR4A1	3164	Nuclear receptor subfamily 4, group A, member 1
MRAS	22808	Muscle RAS oncogene homolog
MAP2K7	5609	Mitogen-activated protein kinase kinase 7
FGFR2	2263	Fibroblast growth factor receptor 2 (bacteria-expressed kinase, keratinocyte growth factor receptor, craniofacial dysostosis 1, Crouzon syndrome, Pfeiffer syndrome, Jackson-Weiss syndrome)
MAP4K2	5871	Mitogen-activated protein kinase kinase kinase kinase 2
DUSP16	80824	Dual specificity phosphatase 16
BRAF	673	V-raf murine sarcoma viral oncogene homolog B1
IL1R1	3554	Interleukin 1 receptor, type I
MAPK8IP2	23542	Mitogen-activated protein kinase 8 interacting protein 2
FGF7	2252	Fibroblast growth factor 7 (keratinocyte growth factor)
FGF12	2257	Fibroblast growth factor 12
DUSP7	1849	Dual specificity phosphatase 7
SOS2	6655	Son of sevenless homolog 2 (Drosophila)
AKT2	208	V-akt murine thymoma viral oncogene homolog 2
PRKCG	5582	Protein kinase C, gamma
PRKACA	5566	Protein kinase, cAMP-dependent, catalytic, alpha
MAPKAPK2	9261	Mitogen-activated protein kinase-activated protein kinase 2
MEF2C	4208	Myocyte enhancer factor 2C
PPP5C	5536	Protein phosphatase 5, catalytic subunit
RPS6KA2	6196	Ribosomal protein S6 kinase, 90kDa, polypeptide 2
PPP3CC	5533	Protein phosphatase 3 (formerly 2B), catalytic subunit, gamma isoform
MAP3K13	9175	Mitogen-activated protein kinase kinase kinase 13
PLA2G12A	81579	Phospholipase A2, group XIIA
EVI1	2122	Ecotropic viral integration site 1
HSPA1L	3305	Heat shock 70kDa protein 1-like
HSPA8	3312	Heat shock 70kDa protein 8
